# Supplementary material for: Reproductive factors and their association with physical and comprehensive frailty in middle-aged and older women: a large-scale population-based study
Source: Hum Reprod Open. 2024 Jun 14;2024(3):hoae038. doi: 10.1093/hropen/hoae038 (PMC11211215; doi:10.1093/hropen/hoae038)
Supplement: hoae038_Supplementary_Data [file hoae038_supplementary_data.zip]

Archive with 2 entries (2 files):
- Supplementary Tables final.docx
- Supplementary_Figure_S1_final_EO.docx
